# Supplementary material for: DNA Double-Strand Break Response and Repair Gene Polymorphisms May Influence Therapy Results and Prognosis in Head and Neck Cancer Patients
Source: Cancers (Basel). 2023 Oct 13;15(20):4972. doi: 10.3390/cancers15204972 (PMC10605140; doi:10.3390/cancers15204972)
Supplement: Supplementary file 1 [file cancers-15-04972-s001.zip]

Archive with 1 entries (1 files):
- cancers-2645185-supplementary.pdf
